# Supplementary material for: Influenza A virus polymerase acidic protein E23G/K substitutions weaken key baloxavir drug-binding contacts with minimal impact on replication and transmission
Source: PLoS Pathog. 2022 Jul 13;18(7):e1010698. doi: 10.1371/journal.ppat.1010698 (PMC9312377; doi:10.1371/journal.ppat.1010698)
Supplement: S1 File — (XLSX) [file ppat.1010698.s005.xlsx]

## Sheet: Fig 1
Fig 1
	Panel A_0nM BXA (% polymerase activity, n=2 or 3 replicates/group, 5 experiments)							Panel B_0nM BXA
	WT	I38T	E23K	E23K + I38T	E23G	E23G + I38T		WT	I38T	E23K	E23K + I38T	E23G	E23G + I38T
Exp 1	110.037	118.739	102.878	77.3803	128.31	88.7583	Exp 1	103.9	113.1	116.7	109.4	114.2	146.5
	106.1	116.5	99.13	71.2452	100.148	88.9474		110.6	118.1	127.8	120.1	115.6	118.7
Exp 2	133.1	98.1	131.5	55	129.2	88.6	Exp 2	123.4	85.8	120.5	115.9	129.5	130.4
	106.5	87.3	96	58	97.4	78.7		104.3	107.6	101.8	127.8	95.5	134.5
Exp 3	97.1	119.3	105.7	10.8	106.3	101.8	Exp 3	96.8	79.9	76.4	26.1	52.2	91.8
	106.2	116.3	104.9	19.3	125.9	115.9		99.6	77.9	74.5	27.5	63.8	98.7
	104.6	120.6	102.2	32.6	125	115.1		110	81.8	82.6	30.7	87.9	96.5
Exp 4	92.1	120.4	94	88.5	101.4	119.2	Exp 4	100.7	86.5	101.8	102.4	92.1	116.3
	97.4	128.8	112.6	98.2	111.7	120.3		104.2	98.4	105.6	104.8	110.9	124.5
	104.1	128.6	120.8		121.7	126.1		97.2	90.7	107.4		116.6	134.3
Exp 5	100.6	134.9	100.4	73.3	99.8	108.9	Exp 5	98.4	100	90.9	91.7	73.4	111.6
	100.2	111.6	82.5	76.2	99	112.1		90.8	106.1	97.7	84.2	94	115.9
	106.4	112	81.5	85.6	121.2	109.8		97.5	100.7	92.8	102.6	103	120.9
	Panel A_5nM BXA							Panel B_5nM BXA
Exp 1	1.4	97.4	53.2	70.4	12.4	77.5	Exp 1	12.7	100.6	89.2	115.9	40.7	128.2
	1.2	103.5	57	66.7	14.5	102.3		10.9	105.6	72	115.4	39.9	113.4
Exp 2	2.5	97.9	58.7	83.2	26.8	119.5	Exp 2	9.1	106.5	103.4	110.3	53.1	125.2
	2.8	98.9	57.6	73.7	24.6	105.7		6.4	103.2	91.5	102.7	57.5	121.7
Exp 3	2.2	104.2	58.5	24.9	32.2	102.1	Exp 3	22.8	108.9	86.7	57.5	21.6	130.8
	2.6	99.1	60.5	23.8	32.9	98.6		20.8	92.6	93.3	69.5	19.6	118.1
	2.4	96.7	68.2	16.6	32.4	97.1		19.3	98.6	89.4	57.4	22.3	116.4
Exp 4	2	115.6	66.7	89.2	26.7	100.9	Exp 4	13.3	93.5	92.1	116.4	62.9	116.1
	4.5	103.9	70.9	91.8	27.1	103.2		12.7	98.3	81.1	99.5	53	109.6
	2.4	80.4	66	91.7	28.1	95.1		11.9	108.2	79.9	97.5	55.1	114.1
Exp 5	1.5	91.8	54.2	67.9	27.2	88.9	Exp 5	13.9	98.8	82.3	97.2	47.1	115.3
	1.6	102.6	47.3	74.7	25.7	90.2		11.2	96.2	75.2	96	43.4	113.6
	1.9	105.5	60.2	71.4	29.6	92.5		9.6	105	82.8	109.8	46	120.1
	Panel C (Log10 TCID50/mL, n=3 replicates, representative of 1 of 3 experiments)
	WT			I38T			E23K			E23K+I38T			E23G			E23G+I38T
2 hpi	0	0	0	0	0	0	0	0	0	0	0	0	0	0	0	0	0	0
18 hpi	3.25	3.5	3.75	0	0	0	1	0	0	0	0	0	1	0	0	2.25	0	1
24 hpi	4.5	4.5	4.75	2.75	0	1	1	1	2.25	1	0	0	2.25	1	2.25	2.5	1	2.75
34 hpi	5.75	6.25	5.75	4.75	3.75	4.75	4.25	3.25	3.5	2.75	2.75	2.75	3.75	3.5	4.75	5.25	3.5	4.25
48 hpi	6.75	5.75	6	5.5	5.25	5.5	4.25	4.75	4.75	3.5	3.5	3.5	5.5	5.75	5.5	5.25	5.25	5.5
72 hpi	6.25	6.5	6.75	5.5	5.25	5.5	4.5	4.5	5.25	3.75	3.75	3.75	5.25	4.75	5.5	5.25	5.75	5.5
96 hpi	6.5	6.25	6.5	6.5	6.5	7.25	4.75	4.75	5.25	4.5	4.75	4.5	5.75	5.5	5.75	5.75	5.5	5.75
	Panel D (Log10 TCID50/mL, n=3 replicates, representative of 1 of 3 experiments)
	WT			I38T			E23K			E23K+I38T			E23G			E23G+I38T
2 hpi	0	0	0	0	0	0	0	0	0	0	0	0	0	0	0	0	0	0
18 hpi	4.5	3.75	4.5	3.75	4.25	4.5	2.25	2.25	1	2.5	2.5	3.5	2.75	2.75	2.5	3.75	3.5	4.5
24 hpi	5.5	4.5	5.5	5.25	4.75	5.25	3.5	3.5	2.75	4.25	4.25	4.75	3.5	3.75	4.25	5.25	4.5	5.5
34 hpi	7.5	7.25	6.75	6.75	6.5	6.5	5.25	4.75	5.25	5.5	4.75	4.5	5.75	6.25	6.5	7.75	6.75	8.25
48 hpi	7.75	8.25	8.5	8.25	7.5	8.25	6.5	5.75	6.5	6.25	6.25	6.5	7.5	7.25	7.75	7.5	7.75	7.75
72 hpi	7.5	8.25	7.5	8.25	8.25	7.75	7.25	6.75	6.5	6.75	7.25	6.5	7.25	7.5	7.75	7.75	7.75	7.75
96 hpi	7.5	8	8.25	7.5	7.5	7.5	6.75	6.75	6.75	6.75	5.75	6.5	7.75	6.75	7.75	7.75	7.5	7.75
	Panel G (Plaque diameter (mm2), ≥ 100 PFU from 6 wells, representative of 1 of 2 experiments)											Panel H (Plaque diameter (mm2), ≥ 87 PFU from 6 wells, representative of 1 of 2 experiments)
	WT	I38T	E23K	E23K_I38T	E23G	E23G_I38T						WT	I38T	E23K	E23K_I38T	E23G	E23G_I38T
PFU #1, etc.	1.415	0.517	0.602	0.437	1.335	0.686					PFU #1, etc.	1.691	1.938	0.869	0.416	0.959	0.689
	0.84	1.002	0.876	0.43	1.041	0.604						1.709	1.878	0.431	0.416	0.381	0.529
	1.63	0.373	0.324	0.379	1.064	0.575						4.412	3.064	0.599	0.331	0.417	1.14
	1.537	0.546	1.246	0.574	0.916	0.771						1.61	0.78	0.592	0.327	0.264	0.415
	1.658	0.467	0.451	0.63	0.97	1.713						3.939	1.046	0.621	0.302	0.425	0.627
	0.879	0.718	0.51	0.663	0.548	0.41						2.647	1.978	0.668	0.363	1.072	0.801
	1.621	1.102	0.566	0.432	0.722	0.787						1.654	0.988	0.968	0.618	0.547	0.689
	1.726	0.991	0.425	0.685	0.615	0.547						1.057	0.944	0.276	0.363	0.465	0.787
	1.144	0.7	0.644	0.328	1.104	0.703						1.931	0.81	0.526	0.271	0.447	0.718
	0.575	1.138	0.584	0.437	0.815	0.447						1.228	0.464	0.76	0.349	0.758	0.95
	2.066	0.686	0.534	0.481	1.216	0.787						1.035	0.547	0.785	0.88	0.725	0.616
	1.744	0.779	0.825	0.619	1.515	1.01						3.177	0.602	0.384	0.394	0.622	0.435
	1.047	0.889	0.549	0.415	0.545	0.688						3.292	0.725	0.575	0.298	1.056	0.46
	0.654	1.241	0.405	0.268	1.31	1.168						2.392	0.571	0.4	0.358	0.622	0.464
	1.487	0.654	0.527	0.55	0.978	0.835						0.907	0.399	0.468	0.349	0.597	0.424
	0.84	1.056	0.842	0.35	1.782	0.527						1.749	0.696	0.555	0.436	0.937	0.363
	2.258	0.51	0.764	0.379	1.732	0.714						1.749	0.721	0.292	0.363	0.695	0.529
	1.621	0.51	0.577	0.729	0.657	2.196						1.228	1.646	0.504	0.792	1.039	1.32
	0.507	0.819	0.46	0.452	0.732	0.52						1.661	0.495	0.623	0.698	1.208	1.646
	1.16	0.734	0.644	0.284	0.613	0.827						1.8	0.819	0.592	0.327	0.686	0.618
	0.981	0.926	0.449	0.377	0.267	0.666						1.561	0.979	0.603	0.293	0.392	0.442
	1.338	0.718	0.382	0.758	0.536	1.569						1.61	1.146	0.544	0.313	1.222	0.564
	1.051	0.49	0.503	0.567	0.577	0.941						1.742	0.995	0.489	0.322	0.835	0.352
	1.576	0.578	0.75	0.512	0.873	0.384						0.984	1.528	0.983	0.476	0.809	0.761
	1.058	0.675	0.772	0.636	0.63	1.786						1.348	0.906	0.628	0.887	0.505	0.892
	0.624	0.585	0.283	0.417	0.66	0.63						1.166	0.819	2.973	0.618	0.769	0.798
	1.429	0.438	0.626	0.291	0.395	0.827						1.155	0.247	0.754	1.089	0.953	1.407
	0.74	0.776	0.772	0.692	0.496	0.648						0.969	0.442	0.416	0.394	1.076	0.529
	0.986	0.51	0.708	0.621	0.759	0.586						1.259	1.044	0.462	0.338	0.813	1.247
	1.16	0.908	0.987	0.284	0.328	1.073						2.011	6.856	0.533	0.333	0.666	1.631
	0.609	1.145	0.952	0.554	0.498	1.018						1.18	0.769	0.694	0.378	0.796	0.827
	1.962	0.654	0.198	0.594	0.561	0.937						1.654	3.017	0.431	0.582	0.622	0.616
	1.83	0.537	0.768	0.791	0.776	0.739						0.869	0.692	0.632	0.643	0.461	0.591
	2.08	0.923	0.559	0.499	0.615	0.545						1.146	0.479	0.738	0.712	0.769	0.332
	0.872	0.718	0.566	0.35	0.887	0.527						1.091	0.689	0.816	0.458	1.574	0.917
	1.93	0.539	0.414	0.452	0.613	0.545						1.647	4.46	0.268	0.409	1.186	0.645
	2.117	0.718	0.396	0.452	0.691	0.633						1.448	5.259	0.519	0.923	0.895	0.707
	0.908	0.575	0.301	0.412	2.027	0.513						0.849	0.45	0.595	0.703	0.355	0.696
	0.956	0.329	0.285	0.554	1.135	1.226						0.663	1.365	0.668	1.047	1.105	0.935
	0.59	0.575	0.648	0.346	0.418	0.791						1.457	0.624	0.462	1.049	0.688	0.589
	1.894	0.354	0.368	0.477	0.689	0.34						2.339	1.965	0.548	0.422	0.52	0.542
	0.609	0.42	0.559	0.598	0.624	0.831						1.137	0.97	0.526	0.363	0.501	0.602
	1.537	0.458	1.021	0.35	1.515	0.794						1.148	0.642	2.104	0.46	0.476	0.602
	1.09	0.826	0.708	0.255	0.86	0.974						1.228	0.921	0.323	0.309	0.556	0.807
	1.397	0.481	0.531	0.39	0.848	1.984						1.687	1.24	0.672	0.618	0.873	2.922
	1.344	0.393	0.577	0.725	0.496	0.575						0.853	0.819	0.871	0.625	0.648	0.761
	1.708	0.542	0.329	0.43	0.624	0.608						1.17	0.45	0.625	0.247	0.864	0.718
	1.101	0.923	0.421	0.497	0.86	1.04						1.587	0.442	0.621	0.309	0.686	0.827
	1.036	0.704	0.294	0.605		0.428						1.487	1.74	0.38	0.363	0.988	0.547
	1.308	0.612	0.34	0.288	0.422	0.827						1.093	1.468	0.438	0.458	0.972	0.495
	2.08	0.384	0.396	0.291	1.041	0.6						1.527	3.326	0.526	0.487	0.873	0.479
	1.215	1.311	0.46	0.383	1.31	0.794						0.936	1.523	0.924	0.329	1.142	1.66
	1.622	0.546	0.453	0.598	0.803	0.732						1.29	0.428	0.855	0.287	1.568	0.682
	1.002	0.698	0.488	0.363	0.678	0.454						1.119	0.595	0.964	0.618	1.01	0.761
	0.893	0.325	0.336	0.281	1.059	0.901						1.18	0.682	0.562	0.465	0.893	0.457
	1.029	1.07	0.354	0.401	1.046	0.467						3.097	1.32	0.913	0.382	1.301	1.251
	1.054	0.596	1.019	0.43	0.758	1.027						2.392	1.494	0.767	0.754	0.886	0.957
	1.097	0.955	0.227	0.437	0.758	0.714						1.793	0.312	0.606	0.582	1.171	1.175
	1.531	0.517	0.354	0.353	0.691	1.084						1.093	1.713	0.504	0.571	0.985	1.131
	1.344	0.373	0.296	0.417	0.86	1.186						1.239	1.03	0.76	0.416	0.52	0.886
	0.572	0.402	0.602	0.415	1.046	1.084						1.687	1.929	0.76	0.293	0.893	0.669
	0.738	0.742	0.432	0.364	0.577	0.666						1.479	2.036	0.698	0.414	1.091	0.877
	1.823	0.42	0.425	0.383	0.898	0.463						1.057	1.646	0.76	0.565	1.157	0.595
	1.823	0.661	0.414	0.55	0.519	0.93						1.086	5.939	0.769	0.662	0.895	0.856
	0.879	0.575	0.688	0.525	0.685	0.249						0.922	1.341	0.672	0.549	0.586	1.452
	1.251	0.478	0.382	0.481	0.375	1.128						1.457	0.751	0.621	0.449	1.118	3.77
	0.806	0.28	1.055	0.359	1.154	0.926						0.831	0.547	0.575	0.236	1.228	0.663
	2.416	0.454	0.311	0.452	0.808	0.454						1.283	0.848	0.427	0.267	1.127	0.58
	1.537	0.725	0.382	0.587	1.411	1.378						3.782	1.615	0.5	0.549	0.93	4.677
	0.833	0.894	0.439	0.255	0.996	0.966						4.398	0.486	0.767	0.327	1.433	0.892
	1.051	0.582	0.899	0.497	1.973	0.818						2.824	0.957	0.504	0.28	0.754	0.464
	1.408	0.496	0.55	0.242	1.411	1.21						1.96	0.692	0.46	0.476	0.586	1.117
	0.799	1.205	0.609	0.377	0.588	0.547						1.913	1.302	0.504	0.407	0.686	1.505
	2.312	0.912	0.708	0.437	1.283	0.556						3.434	1.323	0.712	0.353	1.486	1.017
	0.908	0.517	0.573	0.955	0.882	0.491						1.64	1.541	0.741	0.291	1.31	0.995
	0.811	0.452	0.173	0.346	1.396	0.776						1.538	1.523	0.396	0.905	1.127	0.669
	2.208	0.779	0.55	0.248	0.922	1.08						1.76	1.086	0.592	0.549	0.835	0.81
	0.679	1.221	0.485	0.437	0.566	0.652						1.137	0.562	0.391	1.014	1.091	0.671
	1.079	1.038	0.644	0.465	1.102	1.281						2.106	1.068	0.446	0.291	0.437	0.932
	0.515	0.42	0.743	0.302	0.722	0.595						2.062	0.963	0.756	0.4	0.813	0.787
	1.158	1.12	0.425	0.567	0.783	0.941						1.457	0.363	0.438	0.511	0.758	1.436
	0.633	0.686	0.333	0.251	0.841	0.739						1.372	0.515	0.747	0.376	0.597	1.316
	1.015	0.445	0.77	0.426	0.752	0.827						0.975	0.689	0.544	0.358	0.937	1.066
	0.74	0.334	0.432	0.572	1.31	0.954						1.448	1.055	0.436	0.363	0.556	0.486
	1.144	0.596	0.708	0.445	0.586	1.45						1.1	3.916	0.413	0.502	0.871	0.761
	1.179	0.612	0.55	0.645	0.559	0.556						1.129	0.587	0.351	0.712	1.12	0.651
	0.808	0.39	0.814	0.408	0.779	0.553						2.172	1.704	0.436	0.909	1.135	0.542
	1.58	0.458	0.389	0.379	0.806	0.384						1.547	1.233	0.909	0.271	0.853	0.562
	0.456	0.654	0.439	0.248	0.519	1.04						0.554		1.081	0.269	0.915	1.631
	0.472	0.673	0.566	0.574	0.621	0.873						1.069		0.566	0.167	0.639	0.789
	1.015	0.81	0.389	0.299	0.368	0.787						1.8		0.431	0.333	0.699	0.595
	0.443	0.474	0.798	0.452	0.586	0.196						1.8		0.654	0.363	0.794	1.316
	0.65	0.582	0.414	0.379	0.657	0.366						3.782		0.402	0.411	0.714	2.531
	1.328	0.373	0.453	0.598	0.319	0.384						1.672		0.628	0.362	0.657	1.048
	0.759	0.384	0.832	0.503	0.678	1.073						0.685		0.526	0.422	3.55	0.823
	0.865	0.341	0.304	0.532	0.776	0.972						0.949		0.363	0.338	0.886	0.787
	0.893	0.373	0.235	0.59	1.205	0.491						0.692		0.365	0.771	0.651	0.79
	0.772	0.558	0.736	0.33	0.714	0.648						0.849		0.486	1.018	0.862	0.564
	1.011	0.517	0.343	0.35	0.317	0.701						0.725		0.884	0.694	0.547	1.418
	0.684	0.492	0.28	0.383	1.876	0.864						2.223		0.502	0.251	0.63	0.393
	0.872	0.492	0.503	0.417	0.678	0.437						1.117		0.427	0.523	0.657	0.783
		0.636	0.432	0.333	0.44	0.798						1.454		0.436	0.376	0.787	0.616

## Sheet: Fig 2
Fig 2
Row 1; E23K Inoculated animals (Log10 TCID50/mL, n=3 animals/contact condition, 0.75 TCID50/mL LOD = 0.75)
Days Post-Donor Inoculation	Donor I (3429)	Donor II (3430)	Donor III (3431)	DC I (3432)	DC II (3433)	DC III (3434)	AC I (3435)	AC II (3436)	AC III (3437)
2	6.75	7	6.25	0.75	0.75	0.75	0.75	0.75	0.75
4	4.75	4.5	3.75	6.25	4.5	4.25	3.75	0.75	0.75
6	0.75	0.75	0.75	5.25	4.5	4.5	6.25	4.5	5.5
8	0.75	0.75	0.75	3.75	4.25	4.75	5.5	5.5	6.25
10	0.75	0.75	0.75	0.75	0.75	0.75	0.75	4.25	4.75
12	0.75	0.75	0.75	0.75	0.75	0.75	0.75	0.75	0.75
14	0.75	0.75	0.75	0.75	0.75	0.75	0.75	0.75	0.75
Row 2; E23K+I38T Inoculated animals (Log10 TCID50/mL, n=3 animals/contact condition, 0.75 TCID50/mL LOD = 0.75)
2	Donor I (3438)	Donor II (3439)	Donor III (3440)	DC I (3441)	DC II (3442)	DC III (3443)	AC I (3444)	AC II (3445)	AC III (3446)
4	5.75	5.25	5.5	0.75	0.75	0.75	0.75	0.75	0.75
6	0.75	0.75	0.75	4.5	3.5	4.5	0.75	0.75	0.75
8	0.75	0.75	0.75	3.75	4.75	3.75	0.75	0.75	0.75
10	0.75	0.75	0.75	3	4.5	3.25	0.75	5.25	0.75
12	0.75	0.75	0.75	0.75	0.75	0.75	0.75	4.75	0.75
14	0.75	0.75	0.75	0.75	0.75	0.75	4.75	0.75	0.75
	0.75	0.75	0.75	0.75	0.75	0.75	0.75	0.75	0.75
Row 3; E23G Inoculated animals (Log10 TCID50/mL, n=3 animals/contact condition, 0.75 TCID50/mL LOD = 0.75)
Days Post-Donor Inoculation	Donor I (3447)	Donor II (3448)	Donor III (3449)	DC I (3450)	DC II (3451)	DC III (3452)	AC I (3453)	AC II (3454)	AC II (3455)
2	6.5	7.25	7.5	0.75	0.75	0.75	0.75	0.75	0.75
4	6.75	5.25	4.75	6.25	6.75	6.5	6.25	0.75	0.75
6	0.75	0.75	0.75	4.5	5.75	4.75	6.25	0.75	0.75
8	0.75	0.75	0.75	0.75	0.75	0.75	0.75	6.25	5.25
10	0.75	0.75	0.75	0.75	0.75	0.75	5.75	4.5	0.75
12	0.75	0.75	0.75	0.75	0.75	0.75	0.75	0.75	0.75
14	0.75	0.75	0.75	0.75	0.75	0.75	0.75	0.75	0.75
Row 4; E23G+I38T Inoculated animals (Log10 TCID50/mL, n=3 animals/contact condition, 0.75 TCID50/mL LOD = 0.75)
Days Post-Donor Inoculation	Donor I (3456)	Donor II (3457)	Donor III (3458)	DC I (3459)	DC II (3460)	DC III (3461)	AC I (3462)	AC II (3463)	AC III (3464)
2	7	6.25	6.5	0.75	0.75	0.75	0.75	0.75	0.75
4	3.75	4.75	4.75	6	5.5	5.5	2.25	3.75	0.75
6	0.75	0.75	0.75	4.5	3.75	3.75	4.75	6.5	0.75
8	0.75	0.75	0.75	0.75	0.75	0.75	4.5	4.5	4.5
10	0.75	0.75	0.75	0.75	0.75	0.75	0.75	0.75	6.25
12	0.75	0.75	0.75	0.75	0.75	0.75	0.75	0.75	0.75
14	0.75	0.75	0.75	0.75	0.75	0.75	0.75	0.75	0.75

## Sheet: Fig 3
Fig 3
Panel A (AUC data compiled from raw values in Fig 2, Tab 2)
Panel B (Survival analysis, shedding = survival "1", censored = "0), with Log/Rank analysis)
	Days Post-donor inoculation	E23K	E23K + I38T	E23G	E23G + I38T
AC1	4	1
AC2	6	1
AC3	6	1
AC1	12		1
AC2	8		1
AC3	14		0
AC1	4			1
AC2	8			1
AC3	8			1
AC1	4				1
AC2	4				1
AC3	10				1
Panel B (Survival analysis, cessation of shedding = survival "1", with Log/Rank analysis)
	Days Post-donor inoculation	E23K	E23K + I38T	E23G	E23G + I38T
AC1	8	1
AC2	10	1
AC3	10	1
AC1	12		1
AC2	10		1
AC3	14		0
AC1	10			1
AC2	10			1
AC3	8			1
AC1	8				1
AC2	8				1
AC3	10				1

## Sheet: Fig 4
Fig 4
Panel A_0nM or 37uM BXA (post-Boltzman analysis, untrimmed curves, SYPRO Orange signal [RFU] at the indicated temperature) (n=3 replicate samples/experimental group, representative of 5 independent experiments)
Temperature (°C)	WT_Buffer			WT_BXA			I38T_Buffer			I38T_BXA			E23K_Buffer			E23K_BXA			E23K+I38T_Buffer			E23K+I38T_BXA			E23G_Buffer			E23G_BXA			E23G+I38T_Buffer			E23G+I38T_BXA
30	1757.74	533.533	-0.36865	1753.75	1760.28	2022.58	-584.342	1101.88	1983.12	1299.91	851.818	903.99	5129.8	1045.19	-2589.36	4617.63	4072.25	2117.27	20960.7	9316.59	5627.47	5872.56	7879.31	8380.31	10854	16352.2	5836.58	10458.6	10802.3	9705.67	1989.37	1505.97	1919.67	2647.88	2395.74	3665.54
31	2061.59	584.145	34.7991	2371.15	1897.11	2285.51	-379.692	1108.35	2204.12	1564.82	1263.46	787.996	5437.82	596.586	-2436.19	4802.38	4597.62	3153.29	20992.8	9742.2	5502.27	6195.71	8264.42	8953.73	12275.1	17456.8	7313.92	10908.1	11315.3	9849.1	2301.74	1175.3	2215.92	3328.75	3123.52	3637.27
32	1757.24	752.983	-73.238	2440.89	1837.11	2903.6	-8.90983	317.367	1877.95	2237.57	1734.55	917.376	6403.62	1239.16	-2222.59	5108.32	4714.24	3229.87	21758.7	9293.68	5264.28	6505.91	8318.23	9166.51	12367.8	20195.3	7305.52	11051	11753.3	10442.9	3608.2	817.41	1991.05	3673.79	3125.55	4171.85
33	2159.08	989.927	767.22	2436.67	1503.86	2554.78	296.443	354.149	2159.07	2559.08	1433.28	839.271	6238.7	1436.38	-1713.2	5252.5	4880.88	3144.43	22714.7	9901.62	5532.04	6203.65	8455.22	8543.86	13319.3	21828	7476.69	11109.2	11797.6	10595	3430.22	1268.69	2463.03	4101.05	3060.34	3951.81
34	2359.62	1503.79	892.044	3025.03	2118.09	2577.12	-26.2041	1313.3	2528.65	2824.21	2101.59	929.361	7184.35	1717.68	-1019.83	5404.43	5368.69	3433.06	23602.5	10481.7	6115.78	6790.53	8433.43	8964.02	14169.8	23879.8	7965.89	11875.6	11710	11644.9	3741.73	1629.27	2758.01	4576.19	3343.4	4630.66
35	2301.11	1728.51	680.259	2642.63	1783.19	2860.1	216.878	904.183	2752.33	2487.34	1230.13	1451.28	7307.67	2377.31	-1073.65	5189.53	5447.54	3347.38	23363.5	11377.8	6218.75	6739.42	7562.44	8463.87	14165.2	25183.5	8636.14	12461.9	11871.8	11604.2	3486.87	1931.61	2871.84	4607.68	3528.86	4418.86
36	2672.04	2090.08	1462.24	2913.9	2082.18	2803.49	1277.04	2159.58	3359.22	3490.16	1635.57	1281.65	7618.26	3040.34	-760.347	5586.58	5876.74	3882.72	23594.9	11972.4	7148.43	7390.66	7591.98	9168.48	14095.4	26238	9218	12266	11981.8	11480.6	3967.49	2112.04	4001.14	4818.6	3761.07	4869.73
37	3280.07	2190.47	1982.51	3236.84	2104.5	2929.48	1553.84	2659.91	4202.82	3376.43	1881.06	1114.29	8853.36	3739.3	-95.0356	5229.86	5469.68	4034.94	23894.6	12348.8	7595.67	7300.62	7900.52	9553.25	14365.9	27346.8	10273.6	12699.9	12213.9	11760.1	4691.05	2894.74	4479.62	4633.54	3616.94	5063.77
38	3104.34	1790.04	1595.64	2786.33	2017.83	2405.79	984.972	2747.08	4208.58	3343.68	1855.46	696.335	8769.47	4148.44	-145.48	5600.84	5511.01	4112.51	23513	12560.6	7740.9	7452.24	7691.61	9382.76	14492.1	27448.1	9897.91	12009.8	11767.7	11591.2	5532.47	2566.14	4340.44	4675.78	3340.54	4704.53
39	3022.13	2701.93	2327.77	3012.32	2483.05	2456.19	1401.09	3687.31	4478.1	3409.58	1652.85	566.65	9388.42	4268.06	465.955	5422.3	5457.99	4113.91	24295.5	13901.8	8423.14	7595.49	7805.73	9538.41	14471.7	28529.8	11191	11764.1	12086	11749.7	5418.05	3503.44	5233.15	4398.92	3535.53	4813.75
40	3573.58	2939.61	2303.91	2840.78	2236.17	2409.43	2523.66	3408.91	4712.41	2801.55	1300.89	1042.73	9977.14	4897.22	364.298	4839.35	5542.91	4371.9	23922.6	14472.4	8920.19	7144.31	7745.3	9326.61	14760.7	29337.5	11287	11829.9	11723.1	12006.4	5466.16	3584.49	5657.26	4195.88	3721.04	4878.33
41	3872.57	3119.39	2574.24	3207.14	2468.41	2503.98	1999.63	2605.63	4562.2	3585.58	1484.86	1136.52	10391.6	5592.77	622.095	5295.9	6076.9	4372.86	23279.2	15666.6	10296.3	7523.62	8082.31	10056.4	14803.7	30739.1	12038.6	11905.7	12013.1	11760.3	5737.34	3825.53	6145.82	4474.6	4118.37	5056.58
42	3723.03	3309.39	2774.76	2897.59	2725.24	2700.57	2242.57	2956.87	4777.78	3021.64	1629.89	942.73	11361	6217.75	1367.94	4813.77	5873.16	4443.73	23581.9	16819.8	11119.9	6553.14	8330.03	9625.31	15044.7	31864.4	12447.1	12222.1	11702	11895.1	6118.24	4061.87	6795.05	4431.7	4045.57	4834.89
43	4212.06	3663.16	3216.96	2520.24	2449.69	2751.22	2826.61	3083.82	4735.92	2858.93	1565.59	1144.89	13006.1	7209.77	2117.27	4871.92	5890.36	4495.08	23069.8	19107.2	12949.6	6308.15	8153.11	9828.59	15713	33028	13258.4	12328.5	12349.6	11431.8	6875.78	5467.86	7771.83	4232.52	3855.53	4998.06
44	4591.96	3872.39	3333.36	3070.47	2413.57	2637.47	3052.47	3689.45	5262.44	2602.55	1515.46	455.68	15246.2	9146.38	3398.28	4883.76	6033.89	4425.93	22431.2	21443.7	15410.6	6367.9	8052.38	9686.43	16473.9	34892.3	14177.9	11940.1	12036.8	11250.2	7784.59	6686.62	8867.24	4318.74	3962.04	4565.28
45	5685.08	4242.2	4211.04	3181.83	2425.89	2692.02	4313.74	4875.69	6276.32	2846.49	1685.6	1062.93	18951.4	11801.4	5362.15	5567.31	6682.12	4694.6	25488.2	24863.2	18792.4	6024.01	8171.95	9864.25	18864.7	37560.9	16248.7	11722	12194	11517.2	9775.88	8920.85	11206.2	4441.97	4486.34	4844.62
46	6028.82	4970.29	4639.39	3084.92	2556.84	2828.37	4904.81	6098.96	7570.93	2877.88	1430.16	804.541	24650.7	16089.8	7943.93	5112.28	6428.95	4686.32	30672.3	29853.4	23737.1	5879.53	8246.28	9525.18	21939.5	41323.3	19646.8	11846.4	12595	11862.3	12878	11705.9	14041.8	4211.77	4260.63	4968.21
47	7811.72	5964.03	5594.79	2959.11	2257.08	2506.52	6413.85	7147.82	9183.37	2321.48	1817.45	1000.29	32588.8	22477.9	11810.6	5288.66	6663.52	4409.52	37854.5	36305.8	30304	5608.16	7765.84	9654.27	27369.6	47781.8	24500.3	12267.5	12636.6	11943.9	17645.5	15715.5	18430.8	4373.79	4230.69	5223.57
48	10165.2	7859.61	7287.62	2963.45	2232.34	2811.86	9014.35	9571.07	11603.8	2330.22	1562.05	895.224	44084.3	30855.3	17478.7	5694.89	7189.27	4828.11	47855.8	45135.8	39979.2	5852.78	8189.7	9797.46	34751.4	56922.8	31372.3	12316.5	13103.6	12158	23821.6	21665.4	24466	4498.26	4475.58	5425.59
49	13583.6	10892.3	10284.7	2781.89	2722.39	2596.53	12148.9	13250.2	14759.4	2247.52	1796.01	1136.39	58036.4	42950.7	25736.1	5732.35	7406.94	4397.76	60101	55930.5	50748.7	5217.03	8390.63	10273.6	45893.5	68914.5	41717.9	12462	13412	11917.8	32165.9	29762.2	33018	4340.35	4714.02	5268.69
50	19829.4	15957.4	14462.1	2678.55	2494.79	2800.46	16994.8	18590	20311.8	2001.99	1396.33	1227.29	76210	57900.9	36060.1	5882.68	7861.75	4750.06	74385.8	70635.2	63108.4	5184.36	8235.09	10294	60043.9	85825.4	54574.2	12398.7	13609.5	12138.9	43555	40654.2	44548.1	4485.42	5458.05	5615.3
51	28596.2	23409.7	20580.6	2761.09	2070.69	2605.89	24223.3	26102.4	27719.9	1895.02	1693.5	1461.08	96847	75902	48712.1	5998.24	7853.98	4338.35	90973.3	86722.9	77452	5257.82	7864.96	10148	77830	105481	70741	12905.9	13855.7	12166.3	57548.8	54159.9	58280.2	4604.33	5107.27	5354.22
52	41947.9	34126.1	31170.2	2685.52	2125.76	2755.56	34033.2	36714.1	37296	2127.88	1692.41	1501.6	119779	95510.2	63452.6	6715.91	8681.37	4399.8	109037	105608	93783.8	5420.42	8591.09	10383.3	99224.7	129104	89616.9	13016.6	13797.2	12064.3	74477	71517.4	74943.1	5022.8	5726.6	5626.72
53	59983.1	50423.7	45243.6	2774.4	2219.89	2372.74	47465.7	50419.7	49737.6	1957.97	1693.1	1718.06	144457	116436	79518.6	6509.74	8679.22	4297.71	130539	126073	111060	5260.51	8939.03	10565.9	123169	154919	110486	12958.2	13808	11956.7	94425.3	90614.8	94746.6	4693.9	5357.42	5723.4
54	82729.8	70028	63560.3	2307.32	2130.92	2680.32	63232.1	66636.6	65012.7	1720.84	1802.57	1870.42	167220	136069	95123.7	6790.88	9355.77	4207.46	150857	145680	127649	5418.14	8792.52	10293.3	147986	180380	130701	12744.2	13945	12022.8	116302	112825	116328	5145.37	5267.66	5696.12
55	108848	93544.6	84802.3	2191.95	2444.53	2693.28	81834	86545.2	82617.3	1937.37	1884.01	2066.49	187626	153762	110115	6448.97	9567.87	4079.43	170679	164744	143698	5495.99	8870.15	10549.4	172108	203548	151005	13066.8	14197.7	12314	139438	135727	138382	5092.31	5640.53	5805.8
56	137956	119567	109520	2466.96	2430.89	2675.52	102216	108868	102952	2073.92	2397.82	2635.47	204866	168224	122650	6763.17	9851.05	4658.71	189124	181850	157831	6050.58	9594.03	11019.3	194503	224838	169460	13349.2	14428.6	12371	162516	159162	160462	5376.44	5740.37	6240.29
57	165667	144614	133578	2397.83	1832.31	2604.85	123886	132134	123149	2292.17	2452.04	2685.19	216678	177883	131874	7196.05	10106.3	4506.6	203623	194779	168965	6826.55	10116.3	11658.4	211331	241252	184667	13820.6	14300.8	12565.4	183781	180766	180268	5795.89	6125.1	6368.47
58	192827	167604	156476	2708.56	2251.8	3081.07	146068	155500	144636	2738.53	2898.24	3062.87	226569	185410	139204	7120.53	10578	4560.34	215266	205158	177473	7910.74	10957.9	12439.3	225256	254711	197546	13762.4	14677.4	12603.2	203861	200980	198269	6695.88	6816.03	6922.68
59	215115	187177	176666	3014.84	2388.34	3415.04	165731	176644	163343	3318.2	3209.02	3477.71	232732	189488	143205	7568.87	11190.3	5439.12	224084	212269	182312	8986.83	12265.2	14132.6	233889	264446	208152	13980.7	15526.4	12994.8	221302	217994	213776	7506.28	7927.03	8327.92
60	233047	202833	192502	3117.69	2758.07	3511.11	182682	196195	179862	3363.96	3668.88	3924.88	238554	193974	146634	7467.01	11455.5	5290.44	230855	218214	185684	11443.7	14614.9	16452.7	239446	269886	215272	13970.3	15543.5	12819.5	236096	230791	226044	8418.89	8998.05	9121.6
61	246156	212196	202930	2800.76	2508.13	3306.67	195896	209376	192750	3853.39	3664.25	3834.77	242513	197314	147753	7384.86	11521.1	5571.69	236071	221818	186526	14902	17741.5	21041	241133	273239	220783	14242.9	15468.2	12797.3	245906	238682	234622	10127.5	10289.3	10665.8
62	256753	219854	211262	3214.24	3013.25	3808.58	205923	221008	202400	4836.81	4136.99	4393.19	246646	201790	149285	8084.04	12056.5	5761.72	241557	226598	188871	22268	25516.7	29825	242556	277208	225363	14021.1	15976.1	13547.6	255377	244597	241211	13439.7	13687	13903.4
63	264252	223741	215997	3249.1	2839.07	3696.82	213130	228876	208105	4849.11	4511.87	4652.86	249970	203582	149474	8334.26	12083.6	5679.3	245866	230116	189747	33484.1	37584.1	44091.5	242386	281925	228174	14521.4	16694.9	13339.6	262259	248801	244847	18625.9	17795.7	19339.8
64	271277	227781	220339	3620.74	3021.69	4263.1	221839	234298	212514	5516.71	5592.07	5143.16	252815	205977	150324	8697.21	12644.4	6314.38	248781	232463	191945	51752.4	56793	66753.7	241486	286803	231049	15307.2	17825.7	14343.9	268186	250929	247203	28651.8	27296.2	29478.9
65	276104	231176	223508	3734.94	3214.44	4629.39	231724	238867	214853	6729.72	6402.93	5968.15	253846	207886	149718	9108.07	13632.9	7221.77	251272	234537	194390	77812.5	83318.4	98699.8	239127	291090	231671	16129.8	18625.3	14560.6	271741	252144	247544	45763	43603.6	46881
66	279983	233037	226488	4138.49	3406.16	4816.32	240082	242588	216691	7713.28	7718.71	6958.89	255216	208755	149522	9658.71	13966.8	7652.35	252255	235704	196968	109641	115417	136698	236536	291786	231959	16257.7	19875.6	15467.2	274286	252599	247122	72246.9	67949.6	73557.6
67	281587	234842	228015	4647.68	4402.97	5149.5	242769	244045	216277	9597.38	10066.3	8623.01	254344	208696	147803	10088.8	14784	8455.19	251669	235008	198311	141451	147203	172603	233544	291862	231514	17554.3	21131.6	16645	273772	251360	245960	107786	100739	109113
68	282176	235938	228164	4527.01	4382.62	5531.66	240544	245718	215940	12884	13139.6	11636.1	252020	209475	146548	10830.8	15248.5	9746.09	251406	235127	199475	168529	172839	202976	230669	291828	231102	18515.2	22200.8	18408.1	272720	250132	244155	147684	138566	149235
69	281236	237378	227858	5116.8	4634.86	6091.6	236106	245316	215248	19022.2	19552.6	17294.2	250651	208767	145281	12592.3	16776.5	11210	250794	233513	199985	187743	188730	221880	227764	291024	229998	19220.1	23669.8	19731.4	270427	247517	242757	186261	174236	187564
70	280362	238202	227147	5420.44	5215.61	6274.77	233178	244787	214617	31613.6	31759.2	28793.5	249131	208706	143580	15410.9	19342	13502.7	249686	232801	200430	197721	197558	231373	224464	289765	229359	20383.4	24941.5	20685.3	267958	245823	241621	215702	200976	215990
71	279006	237604	224764	5273.55	5760.03	6306.18	231112	242866	214052	52366	52700	47281.7	245529	208814	141783	20281.6	23593.1	18288.3	247470	231148	199961	201057	200198	234259	220745	288557	228086	22540.5	26133.5	22626.2	264915	242223	239375	232512	216456	232776
72	275817	235196	220706	5577.44	5512.91	6490.41	228584	239930	213230	83543.3	84131.3	74463.7	241827	207354	139166	30042.8	31928.9	27392.5	245524	228668	199368	201492	200752	233432	217722	287957	226506	25470.5	28579.7	25185.7	261438	239737	238001	239649	222711	238879
73	272096	231242	216496	6396.49	6100.77	7025.81	227387	236002	211525	122437	123348	108724	238382	204764	137018	47206	47559.1	43327.3	242372	225416	197614	200985	201438	231795	213812	284127	224135	31873.5	35905.8	32061.2	256876	236005	234728	241154	224478	240878
74	269871	225644	212446	6997.14	7090.59	7843.32	224657	231628	210568	162048	162863	142896	234961	202588	133978	74720.4	71161.1	68706.6	239033	222823	195492	199039	201234	229243	209945	280152	222311	45292.2	50174.9	44675.6	253332	233745	232796	240519	224874	241335
75	266879	220383	208710	8250.92	8482.91	9078.46	222240	226965	208903	190851	191513	170131	232548	199850	131651	110514	102604	102006	235925	218949	193047	196836	200470	226040	206747	277102	220062	68475.2	75516.3	67310.1	248452	230602	229309	238176	223710	241893
76	262836	215230	205022	10981.3	11343.3	12382.8	217943	223566	204913	205077	206371	185658	227845	197043	128965	147350	134812	136774	231283	215765	191095	194350	199581	223044	204938	272853	217862	104853	113188	102292	244189	226908	226249	235365	222482	241290
77	258795	211089	199937	15582.4	15551.3	16436.3	214674	220174	199739	210165	210781	192634	223588	194133	125850	174563	158368	162376	228515	212661	188916	191850	197962	220114	202933	270298	215334	149989	159075	146651	239179	224060	222921	231389	220568	239843
78	252126	205679	196264	22928.9	22799.3	24313	210377	214909	193309	209150	210784	193823	217788	189725	123118	187002	170633	175725	224748	208575	185086	188492	195716	216789	197912	266624	211938	189742	197904	186592	232345	219526	219214	226714	217929	237837
79	247965	201462	191512	35114.6	34674.5	36154.3	204368	209545	187529	206694	208114	190661	213419	184534	112118	189866	173453	178292	219140	204644	182032	185031	192976	213095	192345	260131	208366	212787	217414	209934	225272	216066	213815	221758	214594	233932
80	245397	197416	186756	54814	52955.1	55956.1	197913	202937	183270	203427	205882	185759	208019	180106	101381	189065	172956	176966	213275	200175	180000	181329	188975	209818	191415	256005	204771	220286	224449	218367	220839	211613	209372	216762	210971	230989
81	242764	194248	183313	84030	81254.2	85478.8	190238	196025	178441	199552	202668	181374	202597	174222	93673.3	187142	171063	174216	209772	195468	177246	177076	185295	205852	187673	250119	201850	220094	222208	217303	217218	207739	205626	211784	207261	227067
82	237422	190517	178845	120714	116787	123501	181446	188120	173653	195514	198629	177283	196830	166915	88493.8	185522	169458	170822	203380	191375	174269	172443	180849	201702	183379	245642	197745	215136	217076	213878	210155	202738	200239	206502	202939	220907
83	231824	184501	174117	152752	149288	158637	172337	180471	167250	190636	194840	174255	191908	160712	84201.8	183160	166954	167616	199649	186356	170056	168545	176621	197901	177254	239841	193292	211339	212409	210113	206290	197579	194482	200896	198763	216642
84	226952	177944	169556	170367	168514	179263	163138	172580	162190	185514	190246	170108	185434	153762	79572.4	179838	163102	163949	192820	180550	166502	164747	173366	192683	173556	232940	191131	206268	207691	205828	198637	193339	190757	195654	193947	211728
85	220680	171195	164518	174240	172586	183988	153781	164349	159802	180418	185986	165690	177474	146770	76156.2	174772	157530	159945	186140	175253	162078	160714	167572	187865	169699	226912	186911	200786	203730	200512	194869	188703	186306	190074	189227	206322
86	210440	166171	157371	171802	170329	181647	145940	156710	158090	175587	181075	160644	170166	139817	72685.2	172451	152920	156234	181099	167848	158835	156527	164357	182900	165191	219408	182658	195141	204418	195689	190874	183291	181799	185495	184506	203327
87	204238	160099	152933	168135	167081	177962	140893	148567	155077	170536	175966	155809	162866	133326	68235.9	169203	149203	151924	175834	160416	153903	152514	159370	178211	160580	211911	178247	188066	207015	191621	186004	179557	179146	180794	180062	199069
88	194322	150222	149556	163762	163902	173226	131975	141831	148259	166059	170500	150986	153759	123877	64083.4	164340	144984	148070	166765	155456	149372	148577	156075	172520	154602	204440	172497	183863	199446	186050	177630	172382	171726	173738	174159	194724
89	184212	140286	144885	159543	159134	167979	127156	138810	144445	160522	165436	144826	143981	118144	60197.1	158675	141028	143669	159406	149173	145761	144780	150636	169202	149499	198369	171668	177710	188123	180819	174041	166366	163100	171839	167967	190146
90	171246	131088	138661	154890	154894	163580	121154	132776	138486	156438	160598	140189	134026	112650	56802.3	154483	136330	139550	154212	141089	139559	140567	146858	164661	144436	190071	164489	171586	182456	176246	170923	161419	155205	166322	162300	185310
91	157086	124747	136352	150308	150229	157461	117505	128555	134644	151733	155292	131294	127187	105803	54111.9	148403	130854	135324	151435	135449	133544	136367	142372	160897	135998	182578	160136	163514	178817	172008	163245	152889	151713	162027	158294	182212
92	148921	117291	131761	145884	145939	150858	113999	125626	129648	146764	150444	124391	120930	100692	51205.4	144125	126719	131240	142386	129375	130023	132795	135894	156502	132012	175509	153830	159610	173319	166826	157262	146405	143871	158352	152530	178458
93	147559	121115	128258	141347	141563	145119	110273	122310	124707	141983	143209	121201	115553	97001.2	48529.2	139362	121781	127357	136066	122335	124470	128384	133334	151288	125387	168279	147903	151215	165739	161512	151175	138679	136484	153088	152064	175597
94	148586	117124	125066	137119	136440	140604	105637	117784	118716	136042	136243	110907	110209	93241.9	45816	135546	119063	123079	130523	115381	120983	124727	130587	145672	117632	159251	141673	148685	156746	157154	140210	129316	128556	144006	146726	171431
95	144397	120334	118084	132430	131876	135323	96883.2	111467	112519	129394	133137	100413	105869	90038.2	43342.2	131231	114217	119408	123803	108455	115272	117959	125850	139484	111061	155296	134245	141997	152694	151570	132638	124063	121907	127942	145249	160184
96	140462	115335	113179	128202	127247	128149	90315.8	104902	108027	124588	130001	96179.2	100646	85282.5	40877.3	126749	107435	115890	125058	101534	106428	105632	120516	129322	103333	147264	122952	136709	149275	145739	125552	118919	116910	128529	139589	149386
97	134144	106930	106006	123762	121687	121268	88877.8	96351.9	101851	118532	123762	93689	98287	79946.9	38395.2	122606	103438	110833	119137	99139.5	100375	102902	114416	118292	99785.4	141662	120541	134511	143908	140967	116427	112610	110645	122484	133504	138067
98	134875	101001	99114.4	120477	117521	115008	88504.3	88018.6	93074.9	113271	118019	90882.6	98726.1	74923.5	35997.8	118644	99944.6	106727	119478	96221.3	101853	98344.9	110434	111915	98270.6	136485	115416	127272	135311	137303	100615	110452	106009	114178	124290	129784
99	128085	97516.2	93557.2	115966	112142	107473	83920.4	82818.9	87901.2	103659	109684	94215.6	97290.4	69285.4	34148.6	114330	95776.5	100709	115240	86237	93512	89718.7	110586	107689	94425.4	130824	110057	118086	122507	134718	90652.6	104497	102744	107716	118936	123851
Panel B_0nM or 37uM BXA (post-Boltzman analysis, untrimmed curves, SYPRO Orange signal [RFU] at the indicated temperature) (n=3 replicate samples/experimental group, representative of 5 independent experiments)
Temperature (°C)	WT_Buffer			WT_BXA			I38T_Buffer			I38T_BXA			E23K_Buffer			E23K_BXA			E23K+I38T_Buffer			E23K+I38T_BXA			E23G_Buffer			E23G_BXA			E23G+I38T_Buffer			E23G+I38T_BXA
30	7108.73	10380.5	5518.65	14649.6	12132	17959.7	1011.53	2326.91	2809.16	6664.26	13334.7	4344.58	25407.1	27780.6	30942	33810.8	32126.9	16835.9	22850.2	11206.1	7516.98	11479.5	13486.2	13987.2	12743.5	18241.7	7726.1	16065.5	16409.3	15312.6	4726.57	4676.37	6170.66	21255.6	16175.4	14201
31	8058.79	10757.3	5659.06	15039.8	12765.2	19195	1448.38	2502.42	3085.24	6383.21	13429.2	4009.51	25051.9	28325.8	32551.3	34099.8	32094.1	18621.3	22726.9	11476.3	7236.37	11454.5	13523.2	14212.6	14009.2	19190.9	9048.02	16166.9	16574.1	15107.9	4658.74	4614.12	5253.57	20989.8	16847	14060.9
32	8500.19	10224.9	5447.26	15643.4	13441.6	19107	1551.28	2202.24	3523.58	6267.1	13253.1	4046.25	24673.9	29183.6	34054.3	34868.7	32020.8	19462.5	23535.7	11070.6	7041.21	11830.3	13642.6	14490.9	14144.7	21972.2	9082.45	16375.4	17077.7	15767.3	4716.03	4602.29	5374.62	21223.1	16866.6	14759.5
33	9031.92	9408.97	5780.43	15990.5	12852.2	19487.2	2157.61	2961.83	3632.09	6266.23	13443.5	3698.05	25032.1	30497.7	34699.8	35219.2	31735.9	18078.5	24416.1	11603.1	7233.48	11643.7	13895.3	13983.9	15020.8	23529.5	9178.12	16549.3	17237.6	16035.1	4763.91	5099.55	6143.29	21459.4	16801.6	14529.3
34	8488.64	8730.34	5880.81	16182.6	12956.4	19662.3	1996.28	2774.05	3763.55	5982.22	13250.1	3334.29	23761.9	29708.1	34167.2	35246.6	31488	16818.3	24924.5	11803.7	7437.76	11885.2	13528.1	14058.7	15491.8	25201.8	9287.88	16970.2	16804.7	16739.5	4642.6	5195.31	6122.83	21769.3	17209.9	14722.8
35	8886.81	8809.86	6190.2	16396.8	13030.1	19940.7	1783.62	3604.38	3916.99	5868.11	13518.8	3182.64	23339.8	27857.3	32333.3	35785.6	31662.4	15543.1	24776.3	12790.7	7631.61	11991.6	12814.7	13716.1	15578.1	26596.3	10049	17714.2	17124.1	16856.4	5008.14	6024.82	6866.97	21882.1	17034.4	14998
36	8696.85	9096.26	6689.48	17434	13326.3	20288	2130.66	3956.84	4768.56	5983.9	13409.2	3272.2	24319.1	27544.3	32677.4	35916.6	31796.8	14859.8	24687.9	13065.4	8241.41	12585.5	12786.8	14363.3	15188.4	27331	10311	17460.8	17176.6	16675.5	5190.88	6376.32	7002.36	22500.1	16653.8	15136.1
37	9466.17	9252.94	8201.17	17372.8	13101.1	20199.9	2307.05	4035.76	5104.74	6046.31	13583.7	2422.41	24351.7	28667.6	34763.2	35901.9	31873.8	14179.1	24827.8	13282	8528.91	12429.2	13029.1	14681.9	15299.1	28280	11206.8	17828.5	17342.5	16888.8	5708.49	6601.41	8047.75	22427.8	16507.2	15436
38	9682.83	9711.13	7618.06	17939.5	12967.1	20396.6	2868.94	4576.01	5084.71	5924.36	13482.8	2575.17	26803.1	29235.5	34258.7	36897.5	32623.5	13796.5	24683.5	13731.1	8911.4	12984.7	13224	14915.2	15662.6	28618.6	11068.4	17542.2	17300.1	17123.6	6185.62	7212.06	8847.74	22626.2	16460.6	15526.6
39	9810.42	9391.06	7441.11	18343.7	12620.9	20017.9	3294.33	4594.83	5707.94	6109.46	13748.7	2355.4	26483.6	30208.2	33920.9	37691.4	32450.1	13053.8	25336.8	14943.1	9464.47	13142.8	13353	15085.7	15513	29571.1	12232.4	17311.5	17633.3	17297	7497.47	8059.77	10232.9	22528.9	16788.4	15538.7
40	10109.5	9765.02	7766.62	18876.5	12961	20561.8	3595.52	5123.3	5974.43	6107.14	13582.6	2502.11	27338.1	32301.7	34028.4	38086.2	32656.3	13042.5	24963.5	15513.2	9961.02	12917.8	13518.8	15100.1	15801.5	30378.4	12327.8	17603.3	17496.6	17779.9	8188.61	8987.53	11153.2	22500.3	16767.6	15381.6
41	9803.24	9661.53	7768.89	18552.5	13031.7	21001	3561.41	5421.69	6211.65	6059.99	13524	2254.61	27873.2	33603.1	34567.2	38627.9	33009.8	12966.3	23957	16344.3	10974	13061.2	13619.9	15594	15481.5	31416.8	12716.4	17443.3	17550.7	17297.9	8890.04	9999.03	11752.8	22695.4	16707.6	15574.6
42	9859.32	9946.39	8025.97	18795.4	12457.1	20848.4	3924.33	6513.14	6905.15	6212.47	13565.1	2361.27	29229.8	35690.6	36759.8	39188.8	33385.6	13291.2	24300.7	17538.7	11838.8	12241.6	14018.5	15313.8	15763.5	32583.2	13166	17910.6	17390.5	17583.6	11056.1	12057.4	14048	22858	16901.1	15937.3
43	10213.5	10714.1	8653.26	18774.3	12667.8	21065.4	4840.94	7194.47	8034.9	6074.02	13236.9	2124	32149.3	39119.1	40486.4	39006.6	33759.8	12752.4	23690	19727.4	13569.8	11817.9	13662.8	15338.3	16333.2	33648.2	13878.6	17838.2	17859.3	16941.5	13075	14355.1	16928.2	22999.3	16230	15646.5
44	10684.9	11036.3	8566.72	19092.9	12874	21375.5	5982.21	7999.96	9598.05	5756.07	13033	1886.32	35874.1	42622.9	45983.5	38332.6	33615.8	12938.5	23010.2	22022.8	15989.6	12034.5	13719	15353.1	17052.9	35471.4	14756.9	17606.7	17703.4	16916.9	16866.2	17878.1	19934.7	23369.5	16236.9	16236.9
45	10835.5	11739.2	9677.25	19493.6	12964.4	22733.4	7500.18	10363.9	10980.9	6003.01	13539.4	2217.38	40461.2	47313.2	52872.2	38334.6	32973.4	12511.2	25835.7	25210.7	19140	11698.3	13846.3	15538.6	19212.2	37908.4	16596.2	17396.4	17868.4	17191.5	21433.6	22016.2	24518.8	23175.4	16473.4	16878.3
46	12110	12635.7	10963.1	19291.3	12756.2	22575.4	9622.12	12724.5	13594.7	5580.19	13257.8	1968.91	47376	54067.3	59870.3	38072.8	31439.5	12570.7	31014.7	30195.7	24079.4	11418.7	13785.4	15064.3	22281.8	41665.6	19989.2	17385.5	18134.2	17401.4	26582.2	28005.5	30883.8	23458.1	15604	16261.6
47	13657.7	14222.8	13068.7	19454.8	13261	22909.6	12877.5	16618.3	16862.5	5529.11	13398.8	2250.98	56173.5	62510.2	67502	38386	31468.3	12477.4	38196.1	36647.4	30645.7	11179.4	13337.1	15225.5	27711.2	48123.4	24841.9	17838.7	18207.9	17515.1	34692.4	36018.6	38973	23210.5	15727.6	16802.7
48	16501.3	17199.7	15964.5	19272.1	13145.8	22553.7	17489.6	21555.1	21779.6	5356.58	12749.8	2072.26	66300.6	73763.6	77724	37943.3	30933.6	12375.5	48285.9	45565.8	40409.2	10971.3	13308.2	14916	35181.5	57352.9	31802.3	17435	18222.1	17276.5	44587.7	45971.9	49549.4	23080	14728.8	16333.7
49	20480	21433.7	20762	19903.7	13366.6	22988.2	23378.8	27978	28189.2	5320.07	12862.9	2081.06	76972.6	85007.6	89248.4	37214	30961.4	12563.6	60313.8	56143.3	50961.5	10432.6	13606.2	15489.2	46106.3	69127.3	41930.7	17677.6	18627.5	17133.3	56303.8	58212.9	62199.9	23035.1	15227.3	16642
50	26759.7	27829.1	26886.8	20097.6	13132.3	22533.4	31470.6	36721	36935.2	5013.92	12689.5	1885.48	89573.6	97499.3	102078	37014.2	30950.9	13091.5	74651.7	70901.2	63374.4	10389.2	13439.9	15498.8	60309.9	86091.4	54840.1	17603.5	18814.3	17343.7	71351.8	72947.6	77784.8	23185.2	14983.6	17341.8
51	34957.3	36701.4	34761.6	20414.4	13527.8	22557	41172.4	47756.4	47885.1	5505.5	12940.4	2284.21	101854	110479	114347	36723.4	31289	13459.1	91172.3	86921.8	77651	10575.6	13182.8	15465.8	78029	105680	70940	18223.8	19173.5	17484.2	87402.9	89378.9	94462.2	23419.3	14626.4	17477.2
52	45133.2	47983.7	46001.4	20185.2	13251.2	22710.8	52559.6	60808	60720.2	5361.38	12148.8	2254.15	113771	122270	125251	36687.8	31001.2	13471.3	108722	105293	93468.6	10239.5	13410.2	15202.4	98909.5	128789	89301.8	17835.7	18616.3	16883.4	104105	106916	112188	22823.6	14120.8	17272.9
53	58378.3	62711	59177.2	20047.7	13962.9	22640.4	67123.5	76938.2	75941.5	5367.07	12540.1	2313.61	124218	133364	134861	36441.1	31173.7	13983	130267	125802	110788	10127.2	13805.7	15432.6	122897	154647	110214	17824.9	18674.7	16823.4	121372	124637	130482	23419.1	14601.7	18169.9
54	73245.9	79373	74925.9	20255.1	13298.3	23050.2	82905.6	94074.6	93274.3	5388.44	12259.6	2482	132034	141127	142794	36329.3	31431.7	13685.9	150578	145401	127369	10200.6	13575	15075.7	147706	180100	130421	17526.7	18727.5	16805.2	136720	140905	146767	23671.9	14547.5	17898.4
55	90741	98027.8	91787.5	19726.6	13061.5	22349.4	98980.9	112020	111135	5185.66	12231.3	2321.76	138152	146086	148575	36081.5	31428	13189.9	170381	164446	143400	10037.3	13411.5	15090.7	171810	203250	150707	17608.1	18739	16855.3	149246	154499	160052	24139.2	14627.1	18079.3
56	107863	117528	109182	20179.4	13865.1	22982.8	116099	129137	128919	5304.23	12181.9	2497.97	144291	150123	152803	36422.7	30501.5	13244	189014	181740	157721	10323.8	13867.3	15292.5	194393	224728	169349	17622.5	18701.8	16644.2	160352	165222	171730	24797.3	14685	18734.8
57	123952	134044	124528	20149.3	13527.8	22776.9	130782	144592	145073	4881.18	11557.6	2151.84	147331	152384	155072	36091.6	31018.8	13562.3	203454	194610	168796	10725.9	14015.6	15557.7	211162	241083	184498	17719.9	18200.1	16464.7	167430	172003	179520	25461.2	15050.4	19095.1
58	138249	148548	137661	19590	12735.9	22690.9	144774	158318	161345	5352.49	11872.5	2557.09	151410	154730	156531	36070.2	30452.7	15582.5	214932	204823	177138	11530.9	14578	16059.4	224921	254376	197211	17382.6	18297.5	16223.3	173183	177640	186458	26924	15763.8	20283.6
59	148809	159209	147722	19935.7	13629.8	23263.1	155541	168558	173729	5569.53	12286.4	3141.81	154732	156894	157451	36243	30325.3	16160.2	224037	212222	182265	12345.5	15623.8	17491.2	233842	264398	208105	17339.4	18885	16353.5	177847	181646	191374	29001.4	17508.9	22427.2
60	156370	166290	154439	19645.8	13767.8	23104.4	163199	174871	182769	5708.46	12153.5	3158.28	157605	158347	158798	36061.2	30476.9	16129.1	230396	217755	185226	14735.5	17906.7	19744.5	238988	269428	214813	17262.1	18835.3	16111.3	181446	185008	194912	32811.5	20392.8	25884.4
61	160942	170848	158592	19570.3	12538	22849.8	168846	178907	188890	5599.66	11978.8	7584.89	159002	157739	159111	35847.4	30080	15888.6	236118	221865	186573	18011	20850.5	24150	241180	273285	220830	17351.9	18577.2	15906.3	183671	187192	197523	38938.5	24921.7	32074.2
62	164609	174077	160739	18981.7	12133.6	22735.2	172510	181671	194226	6123.45	12431.6	8425.3	159869	158157	159691	35710.4	29747.1	16443.1	241307	226348	188621	24956	28204.7	32513	242306	276958	225112	16709.1	18664.1	16235.6	185297	190624	199651	49931.6	33262.2	42021.1
63	166949	175930	162268	19169.9	12777.2	22160.6	175187	184190	198471	6830.47	13143	9414.67	159340	157086	160700	35424.1	30364.2	16455.4	245718	229968	189599	36109.9	40209.9	46717.4	242238	281777	228026	17147.2	19320.8	15965.5	186039	192427	199741	66752.6	46267.8	58618.9
64	168492	178445	163108	18938.2	11730.2	22354.2	177887	186736	200835	7737.69	14702.3	10195.3	158983	155061	161111	35389.6	30704.6	16531.2	248437	232120	191601	54230.1	59270.7	69231.4	241143	286460	230705	17784.8	20303.3	16821.6	186168	192192	199209	92411.2	65304	82418.4
65	170448	180767	164244	18760.3	11489.3	22890	181378	191331	203243	9389.57	17603.1	12403.8	157334	153559	161516	35352.2	30403.8	16902.5	251108	234374	194227	79897.8	85403.8	100785	238964	290927	231508	18215.1	20710.7	16645.9	185383	192473	198037	123870	90886.4	112034
66	172277	182494	164685	19059	11558.2	22797.6	183338	195367	204422	12520.7	22286.9	15741.4	156826	151514	161454	35488.4	30646.7	17031.7	252058	235506	196771	111698	117474	138755	236338	291588	231762	18314.6	21932.5	17524.1	184699	191572	196668	158954	119491	144546
67	172708	182423	164556	19094.6	11341	22622.4	184496	197044	204058	17631.9	30724.2	21317.3	155894	149172	160616	35745.3	30531.3	17925.8	251522	234860	198163	143181	148934	174334	233396	291714	231366	19285.1	22862.3	18375.7	182493	189530	194110	190340	146751	172879
68	172864	182286	164371	19007.1	11563.8	22598.4	185452	196884	203304	25366	45123.1	30837.5	155329	146472	159728	36753.7	31698.4	18613.2	251140	234861	199209	170176	174487	204624	230404	291562	230837	20163	23848.7	20056	179972	187973	191335	215394	169024	194116
69	172814	181078	164040	18849.2	10610.2	22598.6	184960	195639	201972	36787.4	66077.6	44528.6	154027	143629	157968	38481.6	33632.6	20150.3	250658	233378	199850	189252	190239	223388	227628	290889	229862	20728.7	25178.5	21240	178005	186497	189329	231482	183077	208178
70	172294	179746	163319	19273.5	10944.6	22370	184247	193732	201407	52400.8	95808.1	62787.2	152074	140582	155663	41714.7	37216.8	22687.2	249186	232301	199930	199172	199009	232825	223964	289265	228859	21835	26393.1	22136.9	175417	183711	187446	238808	189917	215890
71	171840	177647	162128	19025.3	10794.1	23061.6	181856	192105	199960	68997.1	129738	84297.7	150090	137813	153333	48102.8	43965.3	26967.4	246954	230632	199446	202496	201637	235698	220230	288042	227571	23979.5	27572.5	24065.2	172908	181527	184898	241511	191421	219200
72	171394	175521	160607	18979.3	10719.6	23258.1	179954	189684	198876	86704	164002	106236	146599	134658	151523	60868.5	56766.5	34187.3	245093	228237	198937	203034	202294	234974	217291	287526	226075	27012.2	30121.4	26727.4	170253	178935	181761	241029	189575	221668
73	170037	172023	158155	19617.9	14286.4	23814.6	178008	187041	196820	102085	193319	123454	143782	131366	148997	79581.7	75485.5	44408.9	241918	224961	197160	202475	202928	233284	213358	283673	223681	33363.5	37395.8	33551.1	166511	174951	178974	240358	186870	224383
74	167677	169721	156088	20607.8	15918	24267.1	176115	185228	193898	112311	213004	135754	140995	128400	147347	103428	99810.2	56438.2	238699	222489	195158	200602	202796	230806	209611	279818	221976	46855.1	51737.8	46238.5	163877	171685	175989	239399	183712	223402
75	165056	166853	153568	22190.9	17036.3	27044.9	173680	183728	192093	117820	223488	141437	138391	124992	144382	127405	124144	68463.1	235748	218771	192870	198194	201827	227398	206570	276924	219884	69832.9	76874	68667.9	160638	168506	172421	237795	179256	220693
76	161230	162958	149914	26098.4	20407.4	31793.8	169782	180900	188832	118031	226792	141121	135197	122027	141891	144713	141190	76019.4	230624	215107	190436	195596	200828	224291	204280	272194	217204	106100	114434	103539	156516	165830	168664	235620	175594	218771
77	157799	159776	147137	33154	26721.3	39568.6	166413	178485	185681	116862	227024	140539	132363	119902	139309	153566	149950	78936.9	227942	212088	188343	193081	199193	221345	202360	269725	214760	151220	160307	147883	152339	163980	164998	234387	171732	216788
78	154315	155498	143098	45257.7	36220.2	54423.6	163148	174914	181963	115728	226066	139998	128544	115742	136600	155973	150778	78871.7	224282	208110	184620	189918	197142	218215	197446	266158	211472	191168	199329	188018	147862	161618	161415	232720	168191	214372
79	150186	150773	139206	63570.2	51517.9	76632.3	158157	170430	178167	113701	223932	139028	125003	113322	133481	154036	148204	77712	218357	203861	181248	186311	194256	214375	191562	259348	207583	214067	218694	211214	144777	156957	157983	229952	163878	211642
80	147356	145923	135168	88168.1	72010.8	105133	154506	166281	173923	111754	222084	137830	120917	110424	130055	151770	144721	75920.8	212914	199814	179640	182476	190122	210965	191054	255644	204410	221432	225596	219513	140103	151272	156246	226628	160087	210514
81	143093	140765	131107	113925	94003.2	135348	149672	161711	169643	109756	219369	135957	115921	106810	126741	149025	141359	74274.6	209422	195117	176895	178275	186493	207050	187322	249769	201500	221293	223407	218502	136210	147894	152469	223425	155882	207456
82	138874	135332	126771	133474	111234	157398	145052	156657	164451	107806	215849	135019	111990	104957	122546	145350	137623	72469.3	202893	190888	173782	173760	182167	203020	182891	245155	197258	216454	218393	215196	132240	144008	148877	220406	152322	203569
83	134786	130098	121703	142804	119745	168877	140355	152314	159079	105217	211666	133109	108122	101274	117682	142215	134201	70735.4	199389	186096	169796	169655	177731	199011	176994	239581	193032	212449	213519	211223	126242	139221	143688	216996	148614	198247
84	130278	124458	117856	144658	120913	169372	135830	148194	154003	102608	207442	130787	103965	97054.9	113991	138594	129400	68835.1	192401	180131	166083	165835	174453	193771	173137	232521	190712	207355	208778	206915	121724	133081	141035	212703	143794	194355
85	125260	120477	114106	142002	119566	166261	131740	144135	147970	100050	203630	128532	100758	93432.2	109712	134731	126301	67375.5	185923	175036	161861	161996	168854	189147	169482	226695	186694	202068	205012	201794	115870	127425	137301	209231	139953	190627
86	120260	116307	110338	138815	116595	162660	127761	139284	144683	94201.4	199109	126600	99206.1	89815.6	104465	131173	121780	65875.2	180710	167459	158446	157832	165662	184205	164802	219019	182270	196446	205723	196994	111643	123663	132453	205644	136294	186361
87	115025	112056	106613	135980	113836	158643	124931	135262	139201	91863.5	194026	124009	96262.1	86337.6	99225	127357	118187	64437.7	175442	160024	153511	153787	160642	179483	160188	211520	177856	189338	208287	192894	107230	118279	129456	200513	131218	181735
88	108899	108527	101500	132371	109863	155175	121536	126594	133458	89230.2	189348	121288	91312.9	83118.3	96899.3	123547	113490	62555.9	166447	155138	149054	149859	157357	173801	154284	204122	172179	185145	200727	187331	100923	112495	126564	196879	128023	177048
89	104619	107260	98307.2	128096	106764	150601	118110	124905	129939	86115	184866	117936	89304.9	80069	92366	119717	109644	60981.2	158901	148669	145256	146013	151870	170436	148994	197864	171163	178944	189357	182053	95890.2	107539	123520	192828	124859	172538
90	101139	102605	93183.4	124514	103535	146537	114251	120960	125514	84164.1	180632	115184	85627.3	74721.5	84915	115829	105960	59366.6	153831	140709	139178	141858	148148	165952	144055	189691	164108	172877	183746	177536	89340.7	103945	120128	188944	120458	169122
91	96374.4	98132.8	88069.2	120602	100635	142135	111111	115757	121494	80689.8	176523	112829	84357.1	70888.3	84375.6	112169	101954	57602.3	151031	135045	133141	137813	143818	162344	135595	182174	159733	164960	180263	173454	83821	98761	91488	184665	115627	164565
92	92216.2	94022.4	84285.6	116760	97262	137736	107004	111416	117413	76565.4	171116	108842	79776.4	67778.6	79099.5	108650	97925.9	56199.5	141897	128887	129535	134029	137129	157737	131524	175021	153341	160844	174554	168060	76855.1	92588.3	89457.3	180489	111326	159793
93	88609.1	91472.7	81700.4	112788	94237.4	133813	104291	108352	112834	72526.3	167889	105989	76967.5	59938.7	72852.2	104294	94129.9	53893.8	135436	121706	123841	129633	134583	152537	124757	167650	147273	152464	166988	162761	68895.2	84452.5	83588.6	175582	104780	154918
94	86337.3	89319.6	78349.5	108091	90735.2	129740	97966.3	104496	108098	68593.8	163094	104262	73212.2	57097	69909.9	100452	90274.4	52138.8	129978	114836	120438	125864	131724	146809	117087	158706	141128	149822	157883	158291	59280.6	77621.9	79692.1	171105	98117.9	149068
95	84027.9	84929.7	74367.8	104076	87484.6	125908	75799.4	99043.9	102396	65061.5	159856	100932	71068.1	54338.9	69078.2	97204.5	86776.6	50462.1	123524	108177	114993	119188	127079	140713	110783	155018	133967	143226	153923	152799	54381.2	73378.1	78330.3	165120	93816.9	143858
96	79698.3	79549	70507.7	100132	84415.2	121312	62000.7	90132.4	96864.8	61595	154861	98884	68007.3	45866.5	65581.4	93650.1	82965.3	48677.5	124588	101064	105959	106756	121640	130445	102863	146794	122482	137833	150399	146863	48551.8	67573.1	76848.4	161464	90449.8	139890
97	74493.6	75303.8	68200.6	95881.8	81033	116700	56203.5	88329.4	90440.4	57343	148772	95413.5	62726.3	42523.3	60458.9	90320.5	78924.4	46690.6	118562	98565	99800.3	104215	115729	119604	99210.9	141088	119966	135824	145221	142280	42132.8	61334.6	71692.7	155177	86191.1	130133
98	70375.2	71251.6	64019.6	92063.8	78430.9	113034	49189.7	84554.2	82877.5	54390.3	143380	92060.9	61824.8	39589.2	59371.3	87404.9	76120.3	44357.5	119166	95910	101542	99639.6	111728	113210	97959.3	136174	115105	128566	136606	138598	37858	54678.2	68140	139239	83421.2	126381
99	63081.6	62119.7	60656.1	89185.1	75399	109169	40628.9	78825.5	78759.1	50551.7	135072	88942.3	59393.5	32268.4	59115.1	83731.8	71519.2	42688.1	114743	85739.6	93014.6	90956.7	111824	108927	93927.9	130326	109559	119324	123745	135956	39279.6	46710.7	65191.1	130555	80574	116304

## Sheet: Fig 5
Fig 5
Panel A (Correlation analysis, Pearson correlation coefficient, simple linear regression analysis)
WT	0.22	80.3
I38T	18.27	72
E23K	2.8	74
E23K+I38T	48.3	65
E23G	1.63	76
E23G+I38T	30.42	67
Panel B (Correlation analysis, Pearson correlation coefficient, simple linear regression analysis)
	BXA EC50 (nM)	Tm (°C)
WT	0.9	79
I38T	69.83	70
E23K	5	73
E23K+I38T	401.73	63
E23G	2.12	74.3
E23G+I38T	131.1	64.2
Panel C (Correlation analysis, Pearson correlation coefficient, simple linear regression analysis)
	BXA EC50 (nM)	D Score (IF-MD, Table S3)
WT	0.22	588.45
I38T	18.27	432.18
E23K	2.8	524.17
E23K+I38T	48.3	407.92
E23G	1.63	558.33
E23G+I38T	30.42	424.39
Panel D (Correlation analysis, Pearson correlation coefficient, simple linear regression analysis)
	BXA EC50 (nM)	Max Score (IF-MD, Table S3)
WT	0.22	760.02
I38T	18.27	557.32
E23K	2.8	697.49
E23K+I38T	48.3	586.77
E23G	1.63	664.3
E23G+I38T	30.42	437.8

## Sheet: Table 1
Table 1	([BXA] transformed to Log[X], followed by non-linear regression analysis using Log(inhibitor) vs resonse equation, median of 4 independent dose-response curves]
	H1N1pdm09, nM EC50						H3N2, nM EC50
					MEAN						MEAN
WT	0.2728	0.2658	0.1784	0.151	0.217		0.2667	0.4594	1.41	1.314	0.862525
I38T	15.75	16.07	21.43	19.68	18.2325		55.55	49.31	77.98	96.49	69.8325
K23	1.983	3.431	3.327	2.377	2.7795		5.74	6.225	3.717	4.463	5.03625
E23K+I38T	37.27	72.04	37.13	46.65	48.2725		416.6	465.9	231.7	492.7	401.725
E23G	1.747	1.461	1.195	2.136	1.63475		1.107	2.455	2.583	2.327	2.118
E23G+I38T	38.13	29.8	24	29.75	30.42		180.3	64.4	146.8	132.7	131.05
